# Supplementary material for: Discovery of Nitro-azolo[1,5-a]pyrimidines with Anti-Inflammatory and Protective Activity against LPS-Induced Acute Lung Injury
Source: Pharmaceuticals (Basel). 2022 Apr 27;15(5):537. doi: 10.3390/ph15050537 (PMC9146423; doi:10.3390/ph15050537)
Supplement: Supplementary file 1 [file pharmaceuticals-15-00537-s001.zip]

Archive with 1 entries (1 files):
- pharmaceuticals-1664402-supplementary.pdf
